# Supplementary material for: Methodology for Neural Network-Based Material Card Calibration Using LS-DYNA MAT_187_SAMP-1 Considering Failure with GISSMO
Source: Materials (Basel). 2022 Jan 15;15(2):643. doi: 10.3390/ma15020643 (PMC8778971; doi:10.3390/ma15020643)
Supplement: Supplementary file 1 [file materials-15-00643-s001.zip]

Archive with 303 entries (286 files):
- Supplementary_Material/
- Supplementary_Material/DTW_Tests_SOC_GroupedBar_Complete/
- Supplementary_Material/DTW_Tests_SOC_GroupedBar_Complete/DTW_Exp_Pred_PSet_GroupedBar_Run1.pdf
- Supplementary_Material/DTW_Tests_SOC_GroupedBar_Complete/DTW_Exp_Pred_PSet_GroupedBar_Run10.pdf
- Supplementary_Material/DTW_Tests_SOC_GroupedBar_Complete/DTW_Exp_Pred_PSet_GroupedBar_Run2.pdf
- Supplementary_Material/DTW_Tests_SOC_GroupedBar_Complete/DTW_Exp_Pred_PSet_GroupedBar_Run3.pdf
- Supplementary_Material/DTW_Tests_SOC_GroupedBar_Complete/DTW_Exp_Pred_PSet_GroupedBar_Run4.pdf
- Supplementary_Material/DTW_Tests_SOC_GroupedBar_Complete/DTW_Exp_Pred_PSet_GroupedBar_Run5.pdf
- Supplementary_Material/DTW_Tests_SOC_GroupedBar_Complete/DTW_Exp_Pred_PSet_GroupedBar_Run6.pdf
- Supplementary_Material/DTW_Tests_SOC_GroupedBar_Complete/DTW_Exp_Pred_PSet_GroupedBar_Run7.pdf
- Supplementary_Material/DTW_Tests_SOC_GroupedBar_Complete/DTW_Exp_Pred_PSet_GroupedBar_Run8.pdf
- Supplementary_Material/DTW_Tests_SOC_GroupedBar_Complete/DTW_Exp_Pred_PSet_GroupedBar_Run9.pdf
- Supplementary_Material/SOC_NN_Pred_LSOPT_Complete/
- Supplementary_Material/SOC_NN_Pred_LSOPT_Complete/NN_Run_1/
- Supplementary_Material/SOC_NN_Pred_LSOPT_Complete/NN_Run_10/
- Supplementary_Material/SOC_NN_Pred_LSOPT_Complete/NN_Run_10/FD_Comparison_Bending_Test.pdf
- Supplementary_Material/SOC_NN_Pred_LSOPT_Complete/NN_Run_10/FD_Comparison_Bending_Test.png
- Supplementary_Material/SOC_NN_Pred_LSOPT_Complete/NN_Run_10/FD_Comparison_Compression_Test.pdf
- Supplementary_Material/SOC_NN_Pred_LSOPT_Complete/NN_Run_10/FD_Comparison_Compression_Test.png
- Supplementary_Material/SOC_NN_Pred_LSOPT_Complete/NN_Run_10/FD_Comparison_Punch_Test.pdf
- Supplementary_Material/SOC_NN_Pred_LSOPT_Complete/NN_Run_10/FD_Comparison_Punch_Test.png
- Supplementary_Material/SOC_NN_Pred_LSOPT_Complete/NN_Run_10/FD_Comparison_Shear_ASTM_Test.pdf
- Supplementary_Material/SOC_NN_Pred_LSOPT_Complete/NN_Run_10/FD_Comparison_Shear_ASTM_Test.png
- Supplementary_Material/SOC_NN_Pred_LSOPT_Complete/NN_Run_10/FD_Comparison_Shear_Dynamore_Test.pdf
- Supplementary_Material/SOC_NN_Pred_LSOPT_Complete/NN_Run_10/FD_Comparison_Shear_Dynamore_Test.png
- Supplementary_Material/SOC_NN_Pred_LSOPT_Complete/NN_Run_10/FD_Comparison_Tensile_Test.pdf
- Supplementary_Material/SOC_NN_Pred_LSOPT_Complete/NN_Run_10/FD_Comparison_Tensile_Test.png
- Supplementary_Material/SOC_NN_Pred_LSOPT_Complete/NN_Run_10/FD_Comparison_Tensile_Test_V1.pdf
- Supplementary_Material/SOC_NN_Pred_LSOPT_Complete/NN_Run_10/FD_Comparison_Tensile_Test_V1.png
- Supplementary_Material/SOC_NN_Pred_LSOPT_Complete/NN_Run_10/FD_Comparison_Tensile_Test_V2.pdf
- Supplementary_Material/SOC_NN_Pred_LSOPT_Complete/NN_Run_10/FD_Comparison_Tensile_Test_V2.png
- Supplementary_Material/SOC_NN_Pred_LSOPT_Complete/NN_Run_10/FD_Comparison_Tensile_Test_V3.pdf
- Supplementary_Material/SOC_NN_Pred_LSOPT_Complete/NN_Run_10/FD_Comparison_Tensile_Test_V3.png
- Supplementary_Material/SOC_NN_Pred_LSOPT_Complete/NN_Run_10/FD_Comparison_Tensile_Test_V4.pdf
- Supplementary_Material/SOC_NN_Pred_LSOPT_Complete/NN_Run_10/FD_Comparison_Tensile_Test_V4.png
- Supplementary_Material/SOC_NN_Pred_LSOPT_Complete/NN_Run_10/PE_Comparison_Compression_Test.pdf
- Supplementary_Material/SOC_NN_Pred_LSOPT_Complete/NN_Run_10/PE_Comparison_Compression_Test.png
- Supplementary_Material/SOC_NN_Pred_LSOPT_Complete/NN_Run_10/PE_Comparison_Punch_Test.pdf
- Supplementary_Material/SOC_NN_Pred_LSOPT_Complete/NN_Run_10/PE_Comparison_Punch_Test.png
- Supplementary_Material/SOC_NN_Pred_LSOPT_Complete/NN_Run_1/FD_Comparison_Bending_Test.pdf
- Supplementary_Material/SOC_NN_Pred_LSOPT_Complete/NN_Run_1/FD_Comparison_Bending_Test.png
- Supplementary_Material/SOC_NN_Pred_LSOPT_Complete/NN_Run_1/FD_Comparison_Compression_Test.pdf
- Supplementary_Material/SOC_NN_Pred_LSOPT_Complete/NN_Run_1/FD_Comparison_Compression_Test.png
- Supplementary_Material/SOC_NN_Pred_LSOPT_Complete/NN_Run_1/FD_Comparison_Punch_Test.pdf
- Supplementary_Material/SOC_NN_Pred_LSOPT_Complete/NN_Run_1/FD_Comparison_Punch_Test.png
- Supplementary_Material/SOC_NN_Pred_LSOPT_Complete/NN_Run_1/FD_Comparison_Shear_ASTM_Test.pdf
- Supplementary_Material/SOC_NN_Pred_LSOPT_Complete/NN_Run_1/FD_Comparison_Shear_ASTM_Test.png
- Supplementary_Material/SOC_NN_Pred_LSOPT_Complete/NN_Run_1/FD_Comparison_Shear_Dynamore_Test.pdf
- Supplementary_Material/SOC_NN_Pred_LSOPT_Complete/NN_Run_1/FD_Comparison_Shear_Dynamore_Test.png
- Supplementary_Material/SOC_NN_Pred_LSOPT_Complete/NN_Run_1/FD_Comparison_Tensile_Test.pdf
- Supplementary_Material/SOC_NN_Pred_LSOPT_Complete/NN_Run_1/FD_Comparison_Tensile_Test.png
- Supplementary_Material/SOC_NN_Pred_LSOPT_Complete/NN_Run_1/FD_Comparison_Tensile_Test_V1.pdf
- Supplementary_Material/SOC_NN_Pred_LSOPT_Complete/NN_Run_1/FD_Comparison_Tensile_Test_V1.png
- Supplementary_Material/SOC_NN_Pred_LSOPT_Complete/NN_Run_1/FD_Comparison_Tensile_Test_V2.pdf
- Supplementary_Material/SOC_NN_Pred_LSOPT_Complete/NN_Run_1/FD_Comparison_Tensile_Test_V2.png
- Supplementary_Material/SOC_NN_Pred_LSOPT_Complete/NN_Run_1/FD_Comparison_Tensile_Test_V3.pdf
- Supplementary_Material/SOC_NN_Pred_LSOPT_Complete/NN_Run_1/FD_Comparison_Tensile_Test_V3.png
- Supplementary_Material/SOC_NN_Pred_LSOPT_Complete/NN_Run_1/FD_Comparison_Tensile_Test_V4.pdf
- Supplementary_Material/SOC_NN_Pred_LSOPT_Complete/NN_Run_1/FD_Comparison_Tensile_Test_V4.png
- Supplementary_Material/SOC_NN_Pred_LSOPT_Complete/NN_Run_1/PE_Comparison_Compression_Test.pdf
- Supplementary_Material/SOC_NN_Pred_LSOPT_Complete/NN_Run_1/PE_Comparison_Compression_Test.png
- Supplementary_Material/SOC_NN_Pred_LSOPT_Complete/NN_Run_1/PE_Comparison_Punch_Test.pdf
- Supplementary_Material/SOC_NN_Pred_LSOPT_Complete/NN_Run_1/PE_Comparison_Punch_Test.png
- Supplementary_Material/SOC_NN_Pred_LSOPT_Complete/NN_Run_2/
- Supplementary_Material/SOC_NN_Pred_LSOPT_Complete/NN_Run_2/FD_Comparison_Bending_Test.pdf
- Supplementary_Material/SOC_NN_Pred_LSOPT_Complete/NN_Run_2/FD_Comparison_Bending_Test.png
- Supplementary_Material/SOC_NN_Pred_LSOPT_Complete/NN_Run_2/FD_Comparison_Compression_Test.pdf
- Supplementary_Material/SOC_NN_Pred_LSOPT_Complete/NN_Run_2/FD_Comparison_Compression_Test.png
- Supplementary_Material/SOC_NN_Pred_LSOPT_Complete/NN_Run_2/FD_Comparison_Punch_Test.pdf
- Supplementary_Material/SOC_NN_Pred_LSOPT_Complete/NN_Run_2/FD_Comparison_Punch_Test.png
- Supplementary_Material/SOC_NN_Pred_LSOPT_Complete/NN_Run_2/FD_Comparison_Shear_ASTM_Test.pdf
- Supplementary_Material/SOC_NN_Pred_LSOPT_Complete/NN_Run_2/FD_Comparison_Shear_ASTM_Test.png
- Supplementary_Material/SOC_NN_Pred_LSOPT_Complete/NN_Run_2/FD_Comparison_Shear_Dynamore_Test.pdf
- Supplementary_Material/SOC_NN_Pred_LSOPT_Complete/NN_Run_2/FD_Comparison_Shear_Dynamore_Test.png
- Supplementary_Material/SOC_NN_Pred_LSOPT_Complete/NN_Run_2/FD_Comparison_Tensile_Test.pdf
- Supplementary_Material/SOC_NN_Pred_LSOPT_Complete/NN_Run_2/FD_Comparison_Tensile_Test.png
- Supplementary_Material/SOC_NN_Pred_LSOPT_Complete/NN_Run_2/FD_Comparison_Tensile_Test_V1.pdf
- Supplementary_Material/SOC_NN_Pred_LSOPT_Complete/NN_Run_2/FD_Comparison_Tensile_Test_V1.png
- Supplementary_Material/SOC_NN_Pred_LSOPT_Complete/NN_Run_2/FD_Comparison_Tensile_Test_V2.pdf
- Supplementary_Material/SOC_NN_Pred_LSOPT_Complete/NN_Run_2/FD_Comparison_Tensile_Test_V2.png
- Supplementary_Material/SOC_NN_Pred_LSOPT_Complete/NN_Run_2/FD_Comparison_Tensile_Test_V3.pdf
- Supplementary_Material/SOC_NN_Pred_LSOPT_Complete/NN_Run_2/FD_Comparison_Tensile_Test_V3.png
- Supplementary_Material/SOC_NN_Pred_LSOPT_Complete/NN_Run_2/FD_Comparison_Tensile_Test_V4.pdf
- Supplementary_Material/SOC_NN_Pred_LSOPT_Complete/NN_Run_2/FD_Comparison_Tensile_Test_V4.png
- Supplementary_Material/SOC_NN_Pred_LSOPT_Complete/NN_Run_2/PE_Comparison_Compression_Test.pdf
- Supplementary_Material/SOC_NN_Pred_LSOPT_Complete/NN_Run_2/PE_Comparison_Compression_Test.png
- Supplementary_Material/SOC_NN_Pred_LSOPT_Complete/NN_Run_2/PE_Comparison_Punch_Test.pdf
- Supplementary_Material/SOC_NN_Pred_LSOPT_Complete/NN_Run_2/PE_Comparison_Punch_Test.png
- Supplementary_Material/SOC_NN_Pred_LSOPT_Complete/NN_Run_3/
- Supplementary_Material/SOC_NN_Pred_LSOPT_Complete/NN_Run_3/FD_Comparison_Bending_Test.pdf
- Supplementary_Material/SOC_NN_Pred_LSOPT_Complete/NN_Run_3/FD_Comparison_Bending_Test.png
- Supplementary_Material/SOC_NN_Pred_LSOPT_Complete/NN_Run_3/FD_Comparison_Compression_Test.pdf
- Supplementary_Material/SOC_NN_Pred_LSOPT_Complete/NN_Run_3/FD_Comparison_Compression_Test.png
- Supplementary_Material/SOC_NN_Pred_LSOPT_Complete/NN_Run_3/FD_Comparison_Punch_Test.pdf
- Supplementary_Material/SOC_NN_Pred_LSOPT_Complete/NN_Run_3/FD_Comparison_Punch_Test.png
- Supplementary_Material/SOC_NN_Pred_LSOPT_Complete/NN_Run_3/FD_Comparison_Shear_ASTM_Test.pdf
- Supplementary_Material/SOC_NN_Pred_LSOPT_Complete/NN_Run_3/FD_Comparison_Shear_ASTM_Test.png
- Supplementary_Material/SOC_NN_Pred_LSOPT_Complete/NN_Run_3/FD_Comparison_Shear_Dynamore_Test.pdf
- Supplementary_Material/SOC_NN_Pred_LSOPT_Complete/NN_Run_3/FD_Comparison_Shear_Dynamore_Test.png
- Supplementary_Material/SOC_NN_Pred_LSOPT_Complete/NN_Run_3/FD_Comparison_Tensile_Test.pdf
- Supplementary_Material/SOC_NN_Pred_LSOPT_Complete/NN_Run_3/FD_Comparison_Tensile_Test.png
- Supplementary_Material/SOC_NN_Pred_LSOPT_Complete/NN_Run_3/FD_Comparison_Tensile_Test_V1.pdf
- Supplementary_Material/SOC_NN_Pred_LSOPT_Complete/NN_Run_3/FD_Comparison_Tensile_Test_V1.png
- Supplementary_Material/SOC_NN_Pred_LSOPT_Complete/NN_Run_3/FD_Comparison_Tensile_Test_V2.pdf
- Supplementary_Material/SOC_NN_Pred_LSOPT_Complete/NN_Run_3/FD_Comparison_Tensile_Test_V2.png
- Supplementary_Material/SOC_NN_Pred_LSOPT_Complete/NN_Run_3/FD_Comparison_Tensile_Test_V3.pdf
- Supplementary_Material/SOC_NN_Pred_LSOPT_Complete/NN_Run_3/FD_Comparison_Tensile_Test_V3.png
- Supplementary_Material/SOC_NN_Pred_LSOPT_Complete/NN_Run_3/FD_Comparison_Tensile_Test_V4.pdf
- Supplementary_Material/SOC_NN_Pred_LSOPT_Complete/NN_Run_3/FD_Comparison_Tensile_Test_V4.png
- Supplementary_Material/SOC_NN_Pred_LSOPT_Complete/NN_Run_3/PE_Comparison_Compression_Test.pdf
- Supplementary_Material/SOC_NN_Pred_LSOPT_Complete/NN_Run_3/PE_Comparison_Compression_Test.png
- Supplementary_Material/SOC_NN_Pred_LSOPT_Complete/NN_Run_3/PE_Comparison_Punch_Test.pdf
- Supplementary_Material/SOC_NN_Pred_LSOPT_Complete/NN_Run_3/PE_Comparison_Punch_Test.png
- Supplementary_Material/SOC_NN_Pred_LSOPT_Complete/NN_Run_4/
- Supplementary_Material/SOC_NN_Pred_LSOPT_Complete/NN_Run_4/FD_Comparison_Bending_Test.pdf
- Supplementary_Material/SOC_NN_Pred_LSOPT_Complete/NN_Run_4/FD_Comparison_Bending_Test.png
- Supplementary_Material/SOC_NN_Pred_LSOPT_Complete/NN_Run_4/FD_Comparison_Compression_Test.pdf
- Supplementary_Material/SOC_NN_Pred_LSOPT_Complete/NN_Run_4/FD_Comparison_Compression_Test.png
- Supplementary_Material/SOC_NN_Pred_LSOPT_Complete/NN_Run_4/FD_Comparison_Punch_Test.pdf
- Supplementary_Material/SOC_NN_Pred_LSOPT_Complete/NN_Run_4/FD_Comparison_Punch_Test.png
- Supplementary_Material/SOC_NN_Pred_LSOPT_Complete/NN_Run_4/FD_Comparison_Shear_ASTM_Test.pdf
- Supplementary_Material/SOC_NN_Pred_LSOPT_Complete/NN_Run_4/FD_Comparison_Shear_ASTM_Test.png
- Supplementary_Material/SOC_NN_Pred_LSOPT_Complete/NN_Run_4/FD_Comparison_Shear_Dynamore_Test.pdf
- Supplementary_Material/SOC_NN_Pred_LSOPT_Complete/NN_Run_4/FD_Comparison_Shear_Dynamore_Test.png
- Supplementary_Material/SOC_NN_Pred_LSOPT_Complete/NN_Run_4/FD_Comparison_Tensile_Test.pdf
- Supplementary_Material/SOC_NN_Pred_LSOPT_Complete/NN_Run_4/FD_Comparison_Tensile_Test.png
- Supplementary_Material/SOC_NN_Pred_LSOPT_Complete/NN_Run_4/FD_Comparison_Tensile_Test_V1.pdf
- Supplementary_Material/SOC_NN_Pred_LSOPT_Complete/NN_Run_4/FD_Comparison_Tensile_Test_V1.png
- Supplementary_Material/SOC_NN_Pred_LSOPT_Complete/NN_Run_4/FD_Comparison_Tensile_Test_V2.pdf
- Supplementary_Material/SOC_NN_Pred_LSOPT_Complete/NN_Run_4/FD_Comparison_Tensile_Test_V2.png
- Supplementary_Material/SOC_NN_Pred_LSOPT_Complete/NN_Run_4/FD_Comparison_Tensile_Test_V3.pdf
- Supplementary_Material/SOC_NN_Pred_LSOPT_Complete/NN_Run_4/FD_Comparison_Tensile_Test_V3.png
- Supplementary_Material/SOC_NN_Pred_LSOPT_Complete/NN_Run_4/FD_Comparison_Tensile_Test_V4.pdf
- Supplementary_Material/SOC_NN_Pred_LSOPT_Complete/NN_Run_4/FD_Comparison_Tensile_Test_V4.png
- Supplementary_Material/SOC_NN_Pred_LSOPT_Complete/NN_Run_4/PE_Comparison_Compression_Test.pdf
- Supplementary_Material/SOC_NN_Pred_LSOPT_Complete/NN_Run_4/PE_Comparison_Compression_Test.png
- Supplementary_Material/SOC_NN_Pred_LSOPT_Complete/NN_Run_4/PE_Comparison_Punch_Test.pdf
- Supplementary_Material/SOC_NN_Pred_LSOPT_Complete/NN_Run_4/PE_Comparison_Punch_Test.png
- Supplementary_Material/SOC_NN_Pred_LSOPT_Complete/NN_Run_5/
- Supplementary_Material/SOC_NN_Pred_LSOPT_Complete/NN_Run_5/FD_Comparison_Bending_Test.pdf
- Supplementary_Material/SOC_NN_Pred_LSOPT_Complete/NN_Run_5/FD_Comparison_Bending_Test.png
- Supplementary_Material/SOC_NN_Pred_LSOPT_Complete/NN_Run_5/FD_Comparison_Compression_Test.pdf
- Supplementary_Material/SOC_NN_Pred_LSOPT_Complete/NN_Run_5/FD_Comparison_Compression_Test.png
- Supplementary_Material/SOC_NN_Pred_LSOPT_Complete/NN_Run_5/FD_Comparison_Punch_Test.pdf
- Supplementary_Material/SOC_NN_Pred_LSOPT_Complete/NN_Run_5/FD_Comparison_Punch_Test.png
- Supplementary_Material/SOC_NN_Pred_LSOPT_Complete/NN_Run_5/FD_Comparison_Shear_ASTM_Test.pdf
- Supplementary_Material/SOC_NN_Pred_LSOPT_Complete/NN_Run_5/FD_Comparison_Shear_ASTM_Test.png
- Supplementary_Material/SOC_NN_Pred_LSOPT_Complete/NN_Run_5/FD_Comparison_Shear_Dynamore_Test.pdf
- Supplementary_Material/SOC_NN_Pred_LSOPT_Complete/NN_Run_5/FD_Comparison_Shear_Dynamore_Test.png
- Supplementary_Material/SOC_NN_Pred_LSOPT_Complete/NN_Run_5/FD_Comparison_Tensile_Test.pdf
- Supplementary_Material/SOC_NN_Pred_LSOPT_Complete/NN_Run_5/FD_Comparison_Tensile_Test.png
- Supplementary_Material/SOC_NN_Pred_LSOPT_Complete/NN_Run_5/FD_Comparison_Tensile_Test_V1.pdf
- Supplementary_Material/SOC_NN_Pred_LSOPT_Complete/NN_Run_5/FD_Comparison_Tensile_Test_V1.png
- Supplementary_Material/SOC_NN_Pred_LSOPT_Complete/NN_Run_5/FD_Comparison_Tensile_Test_V2.pdf
- Supplementary_Material/SOC_NN_Pred_LSOPT_Complete/NN_Run_5/FD_Comparison_Tensile_Test_V2.png
- Supplementary_Material/SOC_NN_Pred_LSOPT_Complete/NN_Run_5/FD_Comparison_Tensile_Test_V3.pdf
- Supplementary_Material/SOC_NN_Pred_LSOPT_Complete/NN_Run_5/FD_Comparison_Tensile_Test_V3.png
- Supplementary_Material/SOC_NN_Pred_LSOPT_Complete/NN_Run_5/FD_Comparison_Tensile_Test_V4.pdf
- Supplementary_Material/SOC_NN_Pred_LSOPT_Complete/NN_Run_5/FD_Comparison_Tensile_Test_V4.png
- Supplementary_Material/SOC_NN_Pred_LSOPT_Complete/NN_Run_5/PE_Comparison_Compression_Test.pdf
- Supplementary_Material/SOC_NN_Pred_LSOPT_Complete/NN_Run_5/PE_Comparison_Compression_Test.png
- Supplementary_Material/SOC_NN_Pred_LSOPT_Complete/NN_Run_5/PE_Comparison_Punch_Test.pdf
- Supplementary_Material/SOC_NN_Pred_LSOPT_Complete/NN_Run_5/PE_Comparison_Punch_Test.png
- Supplementary_Material/SOC_NN_Pred_LSOPT_Complete/NN_Run_6/
- Supplementary_Material/SOC_NN_Pred_LSOPT_Complete/NN_Run_6/FD_Comparison_Bending_Test.pdf
- Supplementary_Material/SOC_NN_Pred_LSOPT_Complete/NN_Run_6/FD_Comparison_Bending_Test.png
- Supplementary_Material/SOC_NN_Pred_LSOPT_Complete/NN_Run_6/FD_Comparison_Compression_Test.pdf
- Supplementary_Material/SOC_NN_Pred_LSOPT_Complete/NN_Run_6/FD_Comparison_Compression_Test.png
- Supplementary_Material/SOC_NN_Pred_LSOPT_Complete/NN_Run_6/FD_Comparison_Punch_Test.pdf
- Supplementary_Material/SOC_NN_Pred_LSOPT_Complete/NN_Run_6/FD_Comparison_Punch_Test.png
- Supplementary_Material/SOC_NN_Pred_LSOPT_Complete/NN_Run_6/FD_Comparison_Shear_ASTM_Test.pdf
- Supplementary_Material/SOC_NN_Pred_LSOPT_Complete/NN_Run_6/FD_Comparison_Shear_ASTM_Test.png
- Supplementary_Material/SOC_NN_Pred_LSOPT_Complete/NN_Run_6/FD_Comparison_Shear_Dynamore_Test.pdf
- Supplementary_Material/SOC_NN_Pred_LSOPT_Complete/NN_Run_6/FD_Comparison_Shear_Dynamore_Test.png
- Supplementary_Material/SOC_NN_Pred_LSOPT_Complete/NN_Run_6/FD_Comparison_Tensile_Test.pdf
- Supplementary_Material/SOC_NN_Pred_LSOPT_Complete/NN_Run_6/FD_Comparison_Tensile_Test.png
- Supplementary_Material/SOC_NN_Pred_LSOPT_Complete/NN_Run_6/FD_Comparison_Tensile_Test_V1.pdf
- Supplementary_Material/SOC_NN_Pred_LSOPT_Complete/NN_Run_6/FD_Comparison_Tensile_Test_V1.png
- Supplementary_Material/SOC_NN_Pred_LSOPT_Complete/NN_Run_6/FD_Comparison_Tensile_Test_V2.pdf
- Supplementary_Material/SOC_NN_Pred_LSOPT_Complete/NN_Run_6/FD_Comparison_Tensile_Test_V2.png
- Supplementary_Material/SOC_NN_Pred_LSOPT_Complete/NN_Run_6/FD_Comparison_Tensile_Test_V3.pdf
- Supplementary_Material/SOC_NN_Pred_LSOPT_Complete/NN_Run_6/FD_Comparison_Tensile_Test_V3.png
- Supplementary_Material/SOC_NN_Pred_LSOPT_Complete/NN_Run_6/FD_Comparison_Tensile_Test_V4.pdf
- Supplementary_Material/SOC_NN_Pred_LSOPT_Complete/NN_Run_6/FD_Comparison_Tensile_Test_V4.png
- Supplementary_Material/SOC_NN_Pred_LSOPT_Complete/NN_Run_6/PE_Comparison_Compression_Test.pdf
- Supplementary_Material/SOC_NN_Pred_LSOPT_Complete/NN_Run_6/PE_Comparison_Compression_Test.png
- Supplementary_Material/SOC_NN_Pred_LSOPT_Complete/NN_Run_6/PE_Comparison_Punch_Test.pdf
- Supplementary_Material/SOC_NN_Pred_LSOPT_Complete/NN_Run_6/PE_Comparison_Punch_Test.png
- Supplementary_Material/SOC_NN_Pred_LSOPT_Complete/NN_Run_7/
- Supplementary_Material/SOC_NN_Pred_LSOPT_Complete/NN_Run_7/FD_Comparison_Bending_Test.pdf
- Supplementary_Material/SOC_NN_Pred_LSOPT_Complete/NN_Run_7/FD_Comparison_Bending_Test.png
- Supplementary_Material/SOC_NN_Pred_LSOPT_Complete/NN_Run_7/FD_Comparison_Compression_Test.pdf
- Supplementary_Material/SOC_NN_Pred_LSOPT_Complete/NN_Run_7/FD_Comparison_Compression_Test.png
- Supplementary_Material/SOC_NN_Pred_LSOPT_Complete/NN_Run_7/FD_Comparison_Punch_Test.pdf
- Supplementary_Material/SOC_NN_Pred_LSOPT_Complete/NN_Run_7/FD_Comparison_Punch_Test.png
- Supplementary_Material/SOC_NN_Pred_LSOPT_Complete/NN_Run_7/FD_Comparison_Shear_ASTM_Test.pdf
- Supplementary_Material/SOC_NN_Pred_LSOPT_Complete/NN_Run_7/FD_Comparison_Shear_ASTM_Test.png
- Supplementary_Material/SOC_NN_Pred_LSOPT_Complete/NN_Run_7/FD_Comparison_Shear_Dynamore_Test.pdf
- Supplementary_Material/SOC_NN_Pred_LSOPT_Complete/NN_Run_7/FD_Comparison_Shear_Dynamore_Test.png
- Supplementary_Material/SOC_NN_Pred_LSOPT_Complete/NN_Run_7/FD_Comparison_Tensile_Test.pdf
- Supplementary_Material/SOC_NN_Pred_LSOPT_Complete/NN_Run_7/FD_Comparison_Tensile_Test.png
- Supplementary_Material/SOC_NN_Pred_LSOPT_Complete/NN_Run_7/FD_Comparison_Tensile_Test_V1.pdf
- Supplementary_Material/SOC_NN_Pred_LSOPT_Complete/NN_Run_7/FD_Comparison_Tensile_Test_V1.png
- Supplementary_Material/SOC_NN_Pred_LSOPT_Complete/NN_Run_7/FD_Comparison_Tensile_Test_V2.pdf
- Supplementary_Material/SOC_NN_Pred_LSOPT_Complete/NN_Run_7/FD_Comparison_Tensile_Test_V2.png
- Supplementary_Material/SOC_NN_Pred_LSOPT_Complete/NN_Run_7/FD_Comparison_Tensile_Test_V3.pdf
- Supplementary_Material/SOC_NN_Pred_LSOPT_Complete/NN_Run_7/FD_Comparison_Tensile_Test_V3.png
- Supplementary_Material/SOC_NN_Pred_LSOPT_Complete/NN_Run_7/FD_Comparison_Tensile_Test_V4.pdf
- Supplementary_Material/SOC_NN_Pred_LSOPT_Complete/NN_Run_7/FD_Comparison_Tensile_Test_V4.png
- Supplementary_Material/SOC_NN_Pred_LSOPT_Complete/NN_Run_7/PE_Comparison_Compression_Test.pdf
- Supplementary_Material/SOC_NN_Pred_LSOPT_Complete/NN_Run_7/PE_Comparison_Compression_Test.png
- Supplementary_Material/SOC_NN_Pred_LSOPT_Complete/NN_Run_7/PE_Comparison_Punch_Test.pdf
- Supplementary_Material/SOC_NN_Pred_LSOPT_Complete/NN_Run_7/PE_Comparison_Punch_Test.png
- Supplementary_Material/SOC_NN_Pred_LSOPT_Complete/NN_Run_8/
- Supplementary_Material/SOC_NN_Pred_LSOPT_Complete/NN_Run_8/FD_Comparison_Bending_Test.pdf
- Supplementary_Material/SOC_NN_Pred_LSOPT_Complete/NN_Run_8/FD_Comparison_Bending_Test.png
- Supplementary_Material/SOC_NN_Pred_LSOPT_Complete/NN_Run_8/FD_Comparison_Compression_Test.pdf
- Supplementary_Material/SOC_NN_Pred_LSOPT_Complete/NN_Run_8/FD_Comparison_Compression_Test.png
- Supplementary_Material/SOC_NN_Pred_LSOPT_Complete/NN_Run_8/FD_Comparison_Punch_Test.pdf
- Supplementary_Material/SOC_NN_Pred_LSOPT_Complete/NN_Run_8/FD_Comparison_Punch_Test.png
- Supplementary_Material/SOC_NN_Pred_LSOPT_Complete/NN_Run_8/FD_Comparison_Shear_ASTM_Test.pdf
- Supplementary_Material/SOC_NN_Pred_LSOPT_Complete/NN_Run_8/FD_Comparison_Shear_ASTM_Test.png
- Supplementary_Material/SOC_NN_Pred_LSOPT_Complete/NN_Run_8/FD_Comparison_Shear_Dynamore_Test.pdf
- Supplementary_Material/SOC_NN_Pred_LSOPT_Complete/NN_Run_8/FD_Comparison_Shear_Dynamore_Test.png
- Supplementary_Material/SOC_NN_Pred_LSOPT_Complete/NN_Run_8/FD_Comparison_Tensile_Test.pdf
- Supplementary_Material/SOC_NN_Pred_LSOPT_Complete/NN_Run_8/FD_Comparison_Tensile_Test.png
- Supplementary_Material/SOC_NN_Pred_LSOPT_Complete/NN_Run_8/FD_Comparison_Tensile_Test_V1.pdf
- Supplementary_Material/SOC_NN_Pred_LSOPT_Complete/NN_Run_8/FD_Comparison_Tensile_Test_V1.png
- Supplementary_Material/SOC_NN_Pred_LSOPT_Complete/NN_Run_8/FD_Comparison_Tensile_Test_V2.pdf
- Supplementary_Material/SOC_NN_Pred_LSOPT_Complete/NN_Run_8/FD_Comparison_Tensile_Test_V2.png
- Supplementary_Material/SOC_NN_Pred_LSOPT_Complete/NN_Run_8/FD_Comparison_Tensile_Test_V3.pdf
- Supplementary_Material/SOC_NN_Pred_LSOPT_Complete/NN_Run_8/FD_Comparison_Tensile_Test_V3.png
- Supplementary_Material/SOC_NN_Pred_LSOPT_Complete/NN_Run_8/FD_Comparison_Tensile_Test_V4.pdf
- Supplementary_Material/SOC_NN_Pred_LSOPT_Complete/NN_Run_8/FD_Comparison_Tensile_Test_V4.png
- Supplementary_Material/SOC_NN_Pred_LSOPT_Complete/NN_Run_8/PE_Comparison_Compression_Test.pdf
- Supplementary_Material/SOC_NN_Pred_LSOPT_Complete/NN_Run_8/PE_Comparison_Compression_Test.png
- Supplementary_Material/SOC_NN_Pred_LSOPT_Complete/NN_Run_8/PE_Comparison_Punch_Test.pdf
- Supplementary_Material/SOC_NN_Pred_LSOPT_Complete/NN_Run_8/PE_Comparison_Punch_Test.png
- Supplementary_Material/SOC_NN_Pred_LSOPT_Complete/NN_Run_9/
- Supplementary_Material/SOC_NN_Pred_LSOPT_Complete/NN_Run_9/FD_Comparison_Bending_Test.pdf
- Supplementary_Material/SOC_NN_Pred_LSOPT_Complete/NN_Run_9/FD_Comparison_Bending_Test.png
- Supplementary_Material/SOC_NN_Pred_LSOPT_Complete/NN_Run_9/FD_Comparison_Compression_Test.pdf
- Supplementary_Material/SOC_NN_Pred_LSOPT_Complete/NN_Run_9/FD_Comparison_Compression_Test.png
- Supplementary_Material/SOC_NN_Pred_LSOPT_Complete/NN_Run_9/FD_Comparison_Punch_Test.pdf
- Supplementary_Material/SOC_NN_Pred_LSOPT_Complete/NN_Run_9/FD_Comparison_Punch_Test.png
- Supplementary_Material/SOC_NN_Pred_LSOPT_Complete/NN_Run_9/FD_Comparison_Shear_ASTM_Test.pdf
- Supplementary_Material/SOC_NN_Pred_LSOPT_Complete/NN_Run_9/FD_Comparison_Shear_ASTM_Test.png
- Supplementary_Material/SOC_NN_Pred_LSOPT_Complete/NN_Run_9/FD_Comparison_Shear_Dynamore_Test.pdf
- Supplementary_Material/SOC_NN_Pred_LSOPT_Complete/NN_Run_9/FD_Comparison_Shear_Dynamore_Test.png
- Supplementary_Material/SOC_NN_Pred_LSOPT_Complete/NN_Run_9/FD_Comparison_Tensile_Test.pdf
- Supplementary_Material/SOC_NN_Pred_LSOPT_Complete/NN_Run_9/FD_Comparison_Tensile_Test.png
- Supplementary_Material/SOC_NN_Pred_LSOPT_Complete/NN_Run_9/FD_Comparison_Tensile_Test_V1.pdf
- Supplementary_Material/SOC_NN_Pred_LSOPT_Complete/NN_Run_9/FD_Comparison_Tensile_Test_V1.png
- Supplementary_Material/SOC_NN_Pred_LSOPT_Complete/NN_Run_9/FD_Comparison_Tensile_Test_V2.pdf
- Supplementary_Material/SOC_NN_Pred_LSOPT_Complete/NN_Run_9/FD_Comparison_Tensile_Test_V2.png
- Supplementary_Material/SOC_NN_Pred_LSOPT_Complete/NN_Run_9/FD_Comparison_Tensile_Test_V3.pdf
- Supplementary_Material/SOC_NN_Pred_LSOPT_Complete/NN_Run_9/FD_Comparison_Tensile_Test_V3.png
- Supplementary_Material/SOC_NN_Pred_LSOPT_Complete/NN_Run_9/FD_Comparison_Tensile_Test_V4.pdf
- Supplementary_Material/SOC_NN_Pred_LSOPT_Complete/NN_Run_9/FD_Comparison_Tensile_Test_V4.png
- Supplementary_Material/SOC_NN_Pred_LSOPT_Complete/NN_Run_9/PE_Comparison_Compression_Test.pdf
- Supplementary_Material/SOC_NN_Pred_LSOPT_Complete/NN_Run_9/PE_Comparison_Compression_Test.png
- Supplementary_Material/SOC_NN_Pred_LSOPT_Complete/NN_Run_9/PE_Comparison_Punch_Test.pdf
- Supplementary_Material/SOC_NN_Pred_LSOPT_Complete/NN_Run_9/PE_Comparison_Punch_Test.png
- Supplementary_Material/SOC_Range_Sets/
- Supplementary_Material/SOC_Range_Sets/1/
- Supplementary_Material/SOC_Range_Sets/1/FD_Comparison_Bending_Range.pdf
- Supplementary_Material/SOC_Range_Sets/1/FD_Comparison_Compression_Range.pdf
- Supplementary_Material/SOC_Range_Sets/1/FD_Comparison_PPR_Compression_Range.pdf
- Supplementary_Material/SOC_Range_Sets/1/FD_Comparison_PPR_Punch_Range.pdf
- Supplementary_Material/SOC_Range_Sets/1/FD_Comparison_Punch_Range.pdf
- Supplementary_Material/SOC_Range_Sets/1/FD_Comparison_Shear_astm_Range.pdf
- Supplementary_Material/SOC_Range_Sets/1/FD_Comparison_Shear_dynamore_Range.pdf
- Supplementary_Material/SOC_Range_Sets/1/FD_Comparison_Tensile_Range.pdf
- Supplementary_Material/SOC_Range_Sets/1/FD_Comparison_Tensile_V1_Range.pdf
- Supplementary_Material/SOC_Range_Sets/1/FD_Comparison_Tensile_V2_Range.pdf
- Supplementary_Material/SOC_Range_Sets/1/FD_Comparison_Tensile_V3_Range.pdf
- Supplementary_Material/SOC_Range_Sets/1/FD_Comparison_Tensile_V4_Range.pdf
- Supplementary_Material/SOC_Range_Sets/2/
- Supplementary_Material/SOC_Range_Sets/2/FD_Comparison_Bending_Range.pdf
- Supplementary_Material/SOC_Range_Sets/2/FD_Comparison_Compression_Range.pdf
- Supplementary_Material/SOC_Range_Sets/2/FD_Comparison_PPR_Compression_Range.pdf
- Supplementary_Material/SOC_Range_Sets/2/FD_Comparison_PPR_Punch_Range.pdf
- Supplementary_Material/SOC_Range_Sets/2/FD_Comparison_Punch_Range.pdf
- Supplementary_Material/SOC_Range_Sets/2/FD_Comparison_Shear_astm_Range.pdf
- Supplementary_Material/SOC_Range_Sets/2/FD_Comparison_Shear_dynamore_Range.pdf
- Supplementary_Material/SOC_Range_Sets/2/FD_Comparison_Tensile_Range.pdf
- Supplementary_Material/SOC_Range_Sets/2/FD_Comparison_Tensile_V1_Range.pdf
- Supplementary_Material/SOC_Range_Sets/2/FD_Comparison_Tensile_V2_Range.pdf
- Supplementary_Material/SOC_Range_Sets/2/FD_Comparison_Tensile_V3_Range.pdf
- Supplementary_Material/SOC_Range_Sets/2/FD_Comparison_Tensile_V4_Range.pdf
- Supplementary_Material/SOC_Range_Sets/3/
- Supplementary_Material/SOC_Range_Sets/3/FD_Comparison_Bending_Range.pdf
- Supplementary_Material/SOC_Range_Sets/3/FD_Comparison_Compression_Range.pdf
- Supplementary_Material/SOC_Range_Sets/3/FD_Comparison_PPR_Compression_Range.pdf
- Supplementary_Material/SOC_Range_Sets/3/FD_Comparison_PPR_Punch_Range.pdf
- Supplementary_Material/SOC_Range_Sets/3/FD_Comparison_Punch_Range.pdf
- Supplementary_Material/SOC_Range_Sets/3/FD_Comparison_Shear_astm_Range.pdf
- Supplementary_Material/SOC_Range_Sets/3/FD_Comparison_Shear_dynamore_Range.pdf
- Supplementary_Material/SOC_Range_Sets/3/FD_Comparison_Tensile_Range.pdf
- Supplementary_Material/SOC_Range_Sets/3/FD_Comparison_Tensile_V1_Range.pdf
[truncated: 3 more entries]
